# Supplementary material for: Importance-Based Key Basic Event Identification and Evolution Mechanism Investigation of Hydraulic Support Failure to Protect Employee Health
Source: Sensors (Basel). 2021 Oct 30;21(21):7240. doi: 10.3390/s21217240 (PMC8587061; doi:10.3390/s21217240)
Supplement: Supplementary file 1 [file sensors-21-07240-s001.zip]

Archive with 1 entries (1 files):
- sensors-1396411-supplementary.pdf
